# Supplementary material for: Advantages of Induced Circular Dichroism Spectroscopy for Qualitative and Quantitative Analysis of Solution-Phase Cyclodextrin Host–Guest Complexes
Source: Int J Mol Sci. 2023 Dec 28;25(1):412. doi: 10.3390/ijms25010412 (PMC10779089; doi:10.3390/ijms25010412)
Supplement: Supplementary file 1 [file ijms-25-00412-s001.zip]

Archive with 5 entries (5 files):
- Bifonazole_BCyD_video.mp4
- Fenbufen_BCyD_video.mp4
- Fenoprofen_BCyD_video.mp4
- IJMS_2776029_Supplementary Material.pdf
- Nimesulide_BCyD_video.mp4
